# Supplementary material for: An Optimized Method to Culture Human Primary Lung Tumor Cell Spheroids
Source: Cancers (Basel). 2023 Nov 25;15(23):5576. doi: 10.3390/cancers15235576 (PMC10705303; doi:10.3390/cancers15235576)
Supplement: Supplementary file 1 [file cancers-15-05576-s001.zip]

Archive with 5 entries (5 files):
- Mueggler A - Supplementary Figure S1.pdf
- Mueggler A - Supplementary Figure S2.pdf
- Mueggler A - Supplementary Figure S3.pdf
- Supplementary file S1.pdf
- Supplementary file S2.pdf
